# Supplementary material for: Artificial Intelligence-Assisted Detection of the Elongated Styloid Process on Dental Radiographic Images: A Systematic Review and Literature Update
Source: J Clin Med. 2026 Jun 25;15(13):4953. doi: 10.3390/jcm15134953 (PMC13361565; doi:10.3390/jcm15134953)
Supplement: Supplementary file 1 [file jcm-15-04953-s001.zip]

Archive with 2 entries (2 files):
- jcm-4398363-supplementary -1.pdf
- jcm-4398363 - RISMA_2020_checklist.pdf
